# Supplementary material for: Influence of GRK5 gene polymorphisms on ritodrine efficacy and adverse drug events in preterm labor treatment
Source: Sci Rep. 2020 Jan 28;10:1351. doi: 10.1038/s41598-020-58348-1 (PMC6987149; doi:10.1038/s41598-020-58348-1)
Supplement: Supplementary file 2 — Dataset. [file 41598_2020_58348_MOESM2_ESM.xlsx]

## Sheet: RAW data
no	age	height	weight	BSA	BMI	GA	Mbishop	multiple	rs915120	rs2230345	rs2230349	rs7923896	rs4752292	rs1020672	rs4752308	delivery_fu	delivery_censored	maxrate	delivery_24h	delivery_7days	AE
1	25	160	58.4	1.61107	22.81	34.29	0	0	2	0	0	1	2	2	1	185.917	1	3	0	0	1
2	31	166	60	1.66333	21.77	34.14	1	0	1	0	0	1	2	2	1	304.5	1	3	0	0	0
3	31	157	64.5	1.67718	26.17	33.43	4	0	1	0	0	0	2	2	1	548	1	6	0	0	0
4	32	154	62.8	1.63904	26.48	30		0	1	0	1	1	1	1	0	152.983	1	3	0	1	0
5	30	164	60	1.65328	22.31	32	0	0	1	0	1	0	2	2	1	287.133	1	4.5	0	0	0
6	33	162	66	1.72337	25.15	27.86	0	0	1	0	0	0	2	1	1	420.5	1	3	0	0	0
7	36	165	55.2	1.5906	20.28	32.86	2	0	2	0	0	1	2	2	1	185	1	3	0	0	0
8	27	160	57	1.59164	22.27	33.57		0	1	0	0	1	2	1	1	282.483	1	3	0	0	0
9	36	165	57	1.61632	20.94	32.43		0								50.75	0	6	0		0
10	30	161	53	1.53957	20.45	27.86	0	0	1	0	0	1	2	2	1	350.167	0	12	0	0	1
11	24	157	45	1.40089	18.26	30.71	1	0	1	0	0	0	2	2	1	1569.15	1	6	0	0	0
12	35	160	79	1.8738	30.86	20.14	1	0	1	0	0	1	2	2	1	2868.75	1	6	0	0	1
13	29	158	46	1.42088	18.43	27.57	1	0	0	0	1	1	0	0	1	1247.82	1	6	0	0	0
14	31	157	59	1.60407	23.94	21.86	1	1								2514.88	1	3	0	0	1
15	30	160	54.5	1.55635	21.29	24.43	1	0	1	0	0	1	2	2	1	2899.07	1	4.5	0	0	1
16	27	152	68	1.69444	29.43	29.14	3	1	1	0	0	0	2	2	1	183.167	1	14	0	0	0
17	30	156	59.2	1.60167	24.33	33.71	3	0	1	0	1	1	1	1	1	772.25	1	6	0	0	0
18	36	162	60	1.64317	22.86	29.29		0	1	0	1	0	1	2	1	1331.88	1	12	0	0	0
19	29	163	62	1.67548	23.34	26.86		0	0	0	0	0	1	1	1	2004.5	1	3	0	0	0
20	29	156	47	1.42712	19.31	27.14		0	2	0	0	0	2	2	1	2176.32	1	6	0	0	1
21	32	163	73.8	1.82798	27.78	28.57	0	0	1	0	1	0	2	2	0	1885.42	1	3	0	0	0
22	33	165	60.1	1.65969	22.08	23.43	0	0	1	0	0	2	1	1	1	107.833	0	12	0		0
23	31	161	76	1.84361	29.32	24	2	0	0	0	1	0	2	2	1	2353.07	1	6	0	0	0
24	36	160	60	1.63299	23.44	35.71		0	0	0	0	0	1	1	1	50.5	1	3	0	1	0
25	31	155	63.7	1.65609	26.51	32.43	2	1	2	0	0	0	2	2	0	1432.05	1	9	0	0	1
26	33	161	62	1.66517	23.92	32.86	1	0	0	0	1	0	0	0	1	828.583	1	6	0	0	0
27	29	155	60.5	1.61396	25.18	29.71	1	1	2	0	0	1	2	2	0	46.5	0	12	0		1
28	30	165	60	1.65831	22.04	22.29	0	0	1	0	1	1	2	2	0	2545.45	1	4.5	0	0	0
29	28	162	58	1.61555	22.1	29.43	0	0	1	0	0	0	1	1	1	13.5	0	3			0
30	29	170	62.4	1.71659	21.59	33.29	0	0	1	0	0	2	2	2	1	1335.88	1	3	0	0	0
31	41	160	61.1	1.64789	23.87	28.29	0	0	1	0	0	1	2	2	1	1821.6	1	3	0	0	1
32	33	155	54.3	1.52902	22.6	32.57	0	0	2	0	0	1	1	1	1	995.8	1	3	0	0	0
33	39	158	64	1.67597	25.64	24.29		1	1	0	0	1	1	1	1	335.233	1	18	0	0	1
34	30	156	57.3	1.57575	23.55	33.86	4	0	2	0	0	2	1	1	0	7.26667	1	9	1	1	0
35	32	154	47.5	1.42546	20.03	25.71	0	0	1	0	1	1	2	2	0	1934.33	1	9	0	0	1
36	33	158	61.1	1.63756	24.48	29.86	0	0	0	0	1	2	1	1	1	1298.93	1	12	0	0	0
37	34	164	62.4	1.68602	23.2	32.43	2	0	0	0	1	1	2	2	1	207.4	1	9	0	0	1
38	36	165	65.5	1.73265	24.06	33.29	0	0	2	0	0	0	1	2	1	88.3667	1	6	0	1	0
39	29	162	57.4	1.60717	21.87	25		0	0	0	1	1	0	0	0	2201.55	1	4.5	0	0	1
40	30	168	67.3	1.77219	23.84	30.86	0	0	0	0	1	0	1	1	1	1310.6	1	3	0	0	0
41	35	156	57	1.57162	23.42	30	5	1	1	0	0	0	2	2	1	17	0	15			1
42	34	158	64	1.67597	25.64	33.57	0	0	1	0	1	0	1	1	1	717.8	1	6	0	0	1
43	31	162	58	1.61555	22.1	32.14	3	1	1	0	1	1	2	2	0	613.95	1	9	0	0	0
44	34	165	90	2.03101	33.06	27.71		0	1	0	1	0	2	2	0	1264.95	1	3	0	0	0
45	28	163	54.1	1.5651	20.36	20.43		0	1	0	1	0	2	2	1	3108.57	1	12	0	0	0
46	38	171	55.1	1.61779	18.84	26	0	0	2	0	0	1	2	2	1	2526.33	1	9	0	0	0
47	29	160	54	1.54919	21.09	24.29	5	0	1	0	1	0	2		1	5.76667	1	9	1	1	0
48	42	160	81	1.89737	31.64	30.71		0	1	0	0	0	1	1	1	565.683	1	6	0	0	0
49	30	150	61	1.59426	27.11	32.57		0	0	0	2	0	0	0	0	188.6	1	9	0	0	0
50	26	155	57	1.56658	23.73	30.86	2	0	2	0	0	2	1	1	1	16.3333	0	6			1
51	29	166	67	1.75768	24.31	24.29		2	0	0	2	0	2	2	0	1796.52	1	12	0	0	0
52	28	162	62	1.67033	23.62	29.86		0	1	0	1	1	2	2	0	1319	1	3	0	0	0
53	28	164	69	1.77294	25.65	30.86	5	0	1	0	1	0	1	1	0	20.95	1	6	1	1	0
54	29	160	54	1.54919	21.09	30.57	2	0	2	0	0	1	1	1	1	1424.55	1	3	0	0	0
55	39	162	85	1.95576	32.39	31.57	4	1	1	0	1	2	1	1	0	156.9	1	9	0	1	0
56	33	158	56	1.56773	22.43	26.71		0	1	0	0	1	2	2	1	1408.13	1	9	0	0	0
57	28	164	65.7	1.73003	24.42	26	0	0	1	0	1	1	1	1	0	1841	1	12	0	0	0
58	34	166	66	1.74452	23.95	27.43		0	1	0	1	0	1	1	0	2026.1	1	3	0	0	1
59	33	162	57	1.60156	21.72	31.43	2	0	1	0	1	1	1	1	0	71.9667	1	12	0	1	0
60	35	163	59	1.63444	22.21	30.43	0	0	1	0	1	1	0	0	0	978.55	1	12	0	0	0
61	31	158	55	1.55367	22.03	26.71	0	0	2	0	0	0	2	2	0	11.5	0	9			1
62	35	154	62.3	1.6325	26.27	29.29	0	0	1	0	0	1	2	2	1	1343.95	1	6	0	0	0
63	32	153	53	1.50083	22.64	33.57	2	0	1	0	1	1	2	2	1	105.1	1	3	0	1	1
64	37	165	59.5	1.65139	21.85	27.29	1	0	1	0	1	2	1	1	1	2184.33	1	3	0	0	0
65	30	158	52	1.5107	20.83	25.29		0	1	0	0	0	2	2	0	0.75	0	12			1
66	33	155	52	1.49629	21.64	29.29		0	2	0	0	1	2	2	1	1943.82	1	12	0	0	0
67	31	153	52	1.48661	22.21	25	1	.	1	0	0	0	2	1	1	113.5	0	4.5	0		0
68	29	170	63.8	1.73574	22.08	33.71	0	.	2	0	0	0	2	2	1	51.5	0	3	0		0
69	20	160	62	1.65999	24.22	25.43	2	.	2	0	0	0	1	1	1	139.167	0	3	0		0
70	28	167	61.4	1.68768	22.02	33.71	1	.	1	0	1	0	1	1	1	101.5	0	3	0		0
71	28	161	56	1.58254	21.6	33.29	3	.	1	0	1	0	2	2	1	83	0	6	0		0
72	32	161	68	1.74388	26.23	28.57	1	.	2	0	0	2	2	2	1	107.5	0	3	0		0
73	33	154	50.8	1.47415	21.42	26.86	0	.	2	0	0	0	1	1	0	120.667	0	3	0		1
74	30	158	60.7	1.63219	24.32	30.71	1	.	1	0	1	0	1	1	0	130.5	0	12	0		0
75	28	163	55	1.57806	20.7	30.71	2	.	1	0	0	1	2	2	1	123.167	0	3	0		0
76	24	160	63.6	1.68127	24.84	26.43	1	.	1	0	0	0	1	1	1	708	0	6	0	0	0
77	31	165	72	1.81659	26.45	27.86	0	.	0	0	0	2	1	1	1	64.9167	0	6	0		0
78	28	164	61	1.667	22.68	31.71	2	.	1	0	0		2	2	1	389	0	6	0	0	0
79	28	164	53	1.55385	19.71	23.29		.	2	0	0	2	2	2	1	50.75	0	9	0		0
80	25	165	68	1.76541	24.98	31.71	0	.	1	0	1	1	1	1	1	22.6667	0	3			0
81	27	153	56.3	1.54685	24.05	32.29	5	0	0	0	0	1	2	2	1	78.1	1	9	0	1	1
82	31	162	59	1.62942	22.48	27.57		0	1	0	0	0	2	2	1	133.183	1	6	0	1	0
83	38	156	57	1.57162	23.42	33.71	1	0	2	0	0	1	2	2	1	61.2167	1	4.5	0	1	0
84	31	160	60	1.63299	23.44	22.29	0	.	1	0	0	0	0	0	1	340.833	0	9	0	0	0
85	31	167	71.1	1.81611	25.49	32.71	1	0	2	0	0	0	1	1	1	1103.78	1	3	0	0	0
86	35	163	57.8	1.61773	21.75	30.14		0	2	0	0	1	1	1	0	11.0667	1	3	1	1	0
87	31	166	68.5	1.77725	24.86	36.57		0	2	0	0	0	1	1	1	121.717	1	4.5	0	1	1
88	26	162	69.5	1.76847	26.48	34.43	0	0	1	0	1	0	2	2	1	859.167	1	3	0	0	0
89	30	164	60.6	1.66153	22.53	32.71	1	0	2	0	0	1	1	1	1	1484.3	1	3	0	0	0
90	29	155	55.6	1.54722	23.27	35.29	1	0	1	0	0	0	2	2	1	593.717	1	9	0	0	0
91	34	162	58.5	1.6225	22.29	34.43		0	1	0	0	1	2	2	1	568.75	1	3	0	0	0
92	26	160	60.8	1.64384	23.75	26.29	1	0	2	0	0	1	2	2	1	2510.15	1	3	0	0	0
93	23	165	58.7	1.64025	21.56	31.43	1	0	2	0	0	0	2	2	1	1072.63	1	6	0	0	1
94	31	158	62.4	1.65489	25	35	0	0	1	0	0	1	1	1	1	365.6	1	3	0	0	0
95	27	161	67.8	1.74131	26.16	34		0	2	0	0	1	2	2	1	811.633	1	4.5	0	0	0
96	30	159	56.5	1.57969	22.35	30.29	1	0	2	0	0	2	2	2	1	1865.92	1	12	0	0	1
97	33	166	71	1.80939	25.77	31.43	2	0	2	0	0	2	2	2	0	1238.17	1	6	0	0	0
98	35	164	65	1.72079	24.17	29.86	1	0	2	0	0	1	2	2	1	1768.83	1	3	0	0	0
99	36	157	62.2	1.647	25.23	26.43	1	1	2	0	0	1	2	2	1	1850.67	1	3	0	0	0
100	29	159	66.4	1.7125	26.26	26.29	1	0	2	0	0	1	1	1	1	2125.67	1	3	0	0	0
101	27	165	57	1.61632	20.94	27.29	3	1	2	0	0	2	2	2	1	18.5833	0	3			1
102	33	175	71.2	1.86041	23.25	23.57	4	0	0	0	1	1	0	0	1	2493.53	1	6	0	0	0
103	20	168	78	1.90788	27.64	21.86	0	0	2	0	0	0	2	2	1	3108.93	1	3	0	0	1
104	29	161	61.8	1.66248	23.84	36	3	1	2	0	0	0	1	2	0	32.6667	1	6	0	1	0
105	24	165	66.8	1.74976	24.54	30.71	5	0	0	0	1	1	1	1	1	18.1833	1	6	1	1	0
106	28	165	61	1.67207	22.41	24.71	3	0	1	0	0	2	0		0	43.0333	1	3	0	1	0
107	31	163	54	1.56365	20.32	26.86	0	0	1	0	1	1	2	2	1	1631.9	1	3	0	0	0
108	36	148	63	1.60935	28.76	23.29	0	0	2	0	0	1	2	2	0	978.833	1	6	0	0	0
109	29	163	66	1.72868	24.84	29.29	4	.	2	0	0	1	1	1	0	201.75	0	3	0	0	0
110	29	158	67	1.7148	26.84	28.86	0	.	1	0	0	0	1	1	1	322.833	0	6	0	0	0
111	31	164	55	1.58289	20.45	31	2	1	2	0	0	1	2	2	1	631.05	1	3	0	0	0
112	33	158	66	1.70196	26.44	20.43		0	2	0	0	1	1	2	0	2958.22	1	6	0	0	0
113	30	165	78.8	1.90044	28.94	33.14	0	.	2	0	0	1	2	2	1	317.5	0	6	0	0	0
114	28	159	77.9	1.85488	30.81	26.86		1	1	0	1	2	1	1	1	105.833	0	3	0		0
115	33	163	66.3	1.7326	24.95	26.71	0	0	1	0	0	1	2	2	1	47.1	1	6	0	1	0
116	37	159	60.5	1.63465	23.93	32.57	0	.	2	0	0	1	2	2	1	105	0	3	0		1
117	32	159	62.4	1.66012	24.68	27.86	0	1	1	0	0	0	2	2	1	1300.6	1	12	0	0	1
118	37	164	88	2.00222	32.72	36.29	2	0	2	0	1	0	1	1	0	65.5	1	3	0	1	0
119	33	152	48.9	1.43689	21.17	33.57		0	2	0	0	2	2	2	0	864.05	1	4.5	0	0	1
120	33	160	49	1.47573	19.14	23.29		0	1	1	1	1	1	1	1	58.3333	1	6	0	1	0
121	31	164	63	1.69411	23.42	32.86	1	.	0	0	2	1	0	0	1	209.417	0	6	0	0	0
122	32	160	53.4	1.54056	20.86	22.71		0	1	0	1	0	2	2	0	95.1667	0	2.4	0		0
123	31	162	65	1.71026	24.77	21.43		0	1	0	0	1	2	2	0	389.75	0	12	0	0	0
124	31	157	71.5	1.76584	29.01	28.29	0	0	2	0	0	1	2	2	1	1875.5	1	6	0	0	0
125	33	161	64	1.69181	24.69	23	2	0	2	0	0	1	2	2	1	3022.9	1	3	0	0	0
126	32	163	57	1.6065	21.45	31.43	2	0	1	0	1	1	1	1	1	75.5333	1	12	0	1	0
127	33	152	58.1	1.56624	25.15	30.14	0	0	2	0	0	0	1	1	1	58.9167	0	12	0		1
128	32	153	60.8	1.60748	25.97	35	1	0	1	0	0	2	2	2	1	910.867	1	6	0	0	0
129	26	158	48.5	1.45898	19.43	25.71	0	0	2	0	0	1	2	2	1	112	0	6	0		1
130	37	158	83.6	1.91549	33.49	33.71	5	0	2	0	0	0	1	1	0	76.4333	1	9	0	1	0
131	30	165	70	1.79118	25.71	32.43	2	0	2	0	0	0	1	1	0	1275.35	1	9	0	0	0
132	28	157	60	1.61761	24.34	33.14		0	2	0	0	0	1	1	0	905.333	1	6	0	0	1
133	32	163	61.8	1.67277	23.26	23.86		2	1	0	1	1	2	2	0	1338.53	1	6	0	0	1
134	32	162	64.2	1.69971	24.46	31.14	0	0	1	0			2			1480.43	1	6	0	0	1
135	29	164	69.9	1.78447	25.99	33.86	0	0	1	0	1	2	1	1	0	1230.62	1	3	0	0	0
136	27	165	57	1.61632	20.94	29.29	0	0	1	0	0	1	2	2	1	40	0	6	0		1
137	34	154	60	1.60208	25.3	30.86	1	0	1	0	1	0	1	1	0	613.75	1	3	0	0	1
138	36	170	70.7	1.82719	24.46	31.57	2	0	1	0	0	1	2	2	1	1300.8	1	4.5	0	0	1
139	31	161	66.5	1.72454	25.65	33.71	1	0	0	0	2	0	2	2	0	1082.1	1	3	0	0	0
140	36	160	75.5	1.83182	29.49	31.71		0	2	0	0	1	2	2	0	934.75	1	6	0	0	0
141	27	163	67.8	1.75209	25.52	26.71	4	0	0	0	0	0	2	2	1	1869.45	1	3	0	0	0
142	27	172	84	2.00333	28.39	35	0	0	2	0	0	2	2	2	0	775.65	1	3	0	0	0
143	29	170	64.5	1.74523	22.32	32.71	0	0	1	0	1	1	1	1	0	991.467	1	4.5	0	0	0
144	29	162	68.5	1.7557	26.1	28.57	0	0	1	0	1	0	1	2	0	1899.72	1	2	0	0	0
145	29	166	73	1.8347	26.49	33.71	0	0	2	0	0	0	2	2	1	756.317	1	3	0	0	0
146	31	164	59	1.63944	21.94	32.14	1	0	2	0	0	1	2	2	1	1254.75	1	6	0	0	1
147	31	163	67.2	1.74432	25.29	31.43	0	0	2	0	0	1	2	2	1	1190.7	1	3	0	0	0
148	34	158	56.9	1.58028	22.79	31.57	1	0	2	0	0	1	2	2	0	1439.62	1	3	0	0	0
149	29	154	64.2	1.65721	27.07	31.71	2	1	1	0	0	0	2	2	0	884.9	1	6	0	0	0
150	23	161	72.4	1.79941	27.93	30.86	0	0	1	0	0	1	2	2	1	1168.57	1	4.5	0	0	1
151	29	159	74.6	1.81517	29.51	35.86		0	1	0	0	0	2	1	1	679.533	1	3	0	0	0
152	34	158	57.3	1.58582	22.95	31.29	0	0	1	0	1	1	2	2	0	1487.47	1	3	0	0	0
153	26	160	48.5	1.46818	18.95	26	2	0	1	0	0	2	1	0	1	2244.77	1	6	0	0	0
154	33	158	68	1.72755	27.24	30.71	2	0			1	0	1	1	1	701.533	1	12	0	0	0
155	35	159	78.4	1.86082	31.13	30	0	0	1		1	1	0		1	1040.03	1	3	0	0	1
156	32	166	67.3	1.76161	24.42	23	0	0	1		1	1	1	2	1	1681.75	1	3	0	0	0
157	34	165	68	1.76541	24.98	32.29	1	0	1		1	0	1	2	1	65.1167	1	3	0	1	0
158	31	159	55.3	1.56282	21.87	29.29		.			0	1	1	1	1	116.833	0	3	0		0
159	30	162	57.6	1.60997	21.95	34.14		0	1		0	0	1	1	1	306.217	1	12	0	0	0
160	34	151	39.9	1.29367	17.55	33.71	2	.	1		0	0	1	1	1	4	0	12			1
161	27	163	56.8	1.60368	21.38	33.29	0	0	1		1	0	1	2	0	402.267	1	3	0	0	0
162	30	158	57.9	1.5941	23.31	23.71	0	0	0		0	1	0	0	1	179	0	3	0	0	1

## Sheet: coding variable
Variables	Explanation	Coding
age	[years]
height	[cm]
weight	[kg]
BSA	body surface area
BMI	body mass index [kg/m2]
GA	gestational age [weeks]
Mbishop	modified bishop score
multiple	multiple pregnancy	0=single, 1=twin, 2=triplet
rs915120		0=TT, 1=TC, 2=CC
rs2230345		0=AA, 1=AT, 2=TT
rs2230349		0=GG, 1=GA, 2=AA
rs7923896		0=CC, 1=CT, 2=TT
rs4752292		0=TT, 1=TG, 2=GG
rs1020672		0=CC, 1=CT, 2=TT
rs4752308		0=TT, 1=TC, 2=CC
delivery_fu	time to delivery [hours]
delivery_censored		0=censored, 1=delivery
maxrate	maximum infusion rate
delivery_24h		0=no, 1=yes
delivery_7days		0=no, 1=yes
AE	ritodrine-induced adverse events	0=no, 1=yes
